# Supplementary material for: Rheological Behavior of Oil Well Cement Slurries with Addition of Core/Shell TiO2@SiO2 Nanoparticles—Effect of Superplasticizer and Temperature
Source: Materials (Basel). 2025 Jan 8;18(2):239. doi: 10.3390/ma18020239 (PMC11766691; doi:10.3390/ma18020239)
Supplement: Supplementary file 1 [file materials-18-00239-s001.zip]

Archive with 1 entries (1 files):
- materials-3371601-supplementary.pdf
